# Supplementary material for: Purification and characterization of detergent stable alkaline lipase from Bacillus safensis TKW3 isolated from Tso Kar brackish water lake
Source: PeerJ. 2025 Feb 19;13:e18921. doi: 10.7717/peerj.18921 (PMC11846503; doi:10.7717/peerj.18921)
Supplement: Supplemental Information 1 — SDS-PAGE and Native PAGE Analysis of Lipase Activity and Molecular Weight Determination [file peerj-13-18921-s001.zip]

Archive with 3 entries (3 files):
- Zymogram.jpg
- Picture1 SDS Page.png
- Picture2 SDS.png
